# Supplementary material for: Abdominal and Bowel Ultrasound Knowledge Among Young Gastroenterologists: Results of an Italian Survey
Source: J Clin Med. 2025 Apr 15;14(8):2693. doi: 10.3390/jcm14082693 (PMC12027906; doi:10.3390/jcm14082693)
Supplement: Supplementary file 1 [file jcm-14-02693-s001.zip]

Archive with 1 entries (1 files):
- jcm-3448154-supplementary.pdf
